# Supplementary material for: Effect of PEGylation on the Drug Release Performance and Hemocompatibility of Photoresponsive Drug-Loading Platform
Source: Int J Mol Sci. 2022 Jun 15;23(12):6686. doi: 10.3390/ijms23126686 (PMC9224259; doi:10.3390/ijms23126686)
Supplement: Supplementary file 1 [file ijms-23-06686-s001.zip]

Archive with 1 entries (1 files):
- ijms-1767300-supplementary.pdf
